# Supplementary material for: Unravelling Tinengotinib’s Mechanistic Landscape in Triple-Negative Breast Cancer Via Network Pharmacology and in Silico Simulation Techniques
Source: Cell Biochem Biophys. 2025 Oct 16;84(1):873–89. doi: 10.1007/s12013-025-01907-y (PMC12967403; doi:10.1007/s12013-025-01907-y)
Supplement: Supplementary file 1 — Supplementary Material 1 [file 12013_2025_1907_MOESM1_ESM.xlsx]

## Sheet: Sheet1
Ligand	Target
Tinengotinib	P24941
Tinengotinib	P35968
Tinengotinib	P11362
Tinengotinib	P11802
Tinengotinib	O96020
Tinengotinib	P00533
Tinengotinib	P12931
Tinengotinib	P29597
Tinengotinib	O14965
Tinengotinib	P53985
Tinengotinib	Q05397
Tinengotinib	P34995
Tinengotinib	P35408
Tinengotinib	P20248
Tinengotinib	Q9HBH9
Tinengotinib	P35557
Tinengotinib	P28223
Tinengotinib	P30281
Tinengotinib	Q9Y5N1
Tinengotinib	Q15858
Tinengotinib	P49682
Tinengotinib	O75116
Tinengotinib	Q15303
Tinengotinib	P43490
Tinengotinib	P21554
Tinengotinib	P49137
Tinengotinib	P25100
Tinengotinib	P35348
Tinengotinib	Q16769
Tinengotinib	P00746
Tinengotinib	P29475
Tinengotinib	Q16602
Tinengotinib	Q8TBX8
Tinengotinib	P00734
Tinengotinib	Q13627
Tinengotinib	P01042
Tinengotinib	Q9HAZ1
Tinengotinib	P49759
Tinengotinib	P49760
Tinengotinib	P49761
Tinengotinib	Q9UHD2
Tinengotinib	O00750
Tinengotinib	Q15078
Tinengotinib	Q12879
Tinengotinib	Q00796
Tinengotinib	P42262
Tinengotinib	Q92630
Tinengotinib	P42226
Tinengotinib	O76083
Tinengotinib	Q9UDY8
Tinengotinib	Q16850
Tinengotinib	Q14123
Tinengotinib	P33316
Tinengotinib	P19784
Tinengotinib	O00763
Tinengotinib	Q13370
Tinengotinib	P41279
Tinengotinib	P49354
Tinengotinib	P05362
Tinengotinib	P55201
Tinengotinib	P16581
Tinengotinib	P28845
Tinengotinib	P08183
Tinengotinib	P22460
Tinengotinib	Q13882
Tinengotinib	P22001
Tinengotinib	P30530
Tinengotinib	Q06418
Tinengotinib	Q12866
Tinengotinib	P07333
Tinengotinib	P24385
Tinengotinib	Q8WTV0
Tinengotinib	O43353
Tinengotinib	O96017
Tinengotinib	P24530
Tinengotinib	P25101
Tinengotinib	P04035
Tinengotinib	P11940
Tinengotinib	P21452
Tinengotinib	P43235
Tinengotinib	P25098
Tinengotinib	P56817
Tinengotinib	P14618
Tinengotinib	P27338
Tinengotinib	P78536
Tinengotinib	Q99572
Tinengotinib	Q00987
Tinengotinib	P41180
Tinengotinib	P42574
Tinengotinib	O60341
Tinengotinib	P10275
Tinengotinib	P05556
Tinengotinib	P06401
Tinengotinib	P19320
Tinengotinib	Q9UKP6
Tinengotinib	P28062
Tinengotinib	O75762
Tinengotinib	P56704
Tinengotinib	P01375
Tinengotinib	P28065
Tinengotinib	P24864
Tinengotinib	P24385
Tinengotinib	P30279
Tinengotinib	Q00535
Tinengotinib	Q05586
Tinengotinib	P49356
Tinengotinib	P13612
Tinengotinib	O60674
Tinengotinib	Q96GD4
Tinengotinib	P17948
Tinengotinib	P22607
Tinengotinib	P21728
Tinengotinib	P14416
Tinengotinib	Q16555
Tinengotinib	P29323
Tinengotinib	Q01658
Tinengotinib	P26641
Tinengotinib	P21802
Tinengotinib	O14757
Tinengotinib	P08709
Tinengotinib	P45983
Tinengotinib	P23141
Tinengotinib	P00533
Tinengotinib	Q04760
Tinengotinib	P03372
Tinengotinib	P49763
Tinengotinib	Q00987
Tinengotinib	O60674
Tinengotinib	P15056
Tinengotinib	P52732
Tinengotinib	P49638
Tinengotinib	P06239
Tinengotinib	P11473
Tinengotinib	P60568
Tinengotinib	P54760
Tinengotinib	P04818
Tinengotinib	Q02750
Tinengotinib	P36897
Tinengotinib	Q02763
Tinengotinib	P06401
Tinengotinib	P09601
Tinengotinib	P08842
Tinengotinib	P07858
Tinengotinib	P10721

## Sheet: After_Venny
Ligand	Target	Venny
Tinengotinib	P24941	P00533
Tinengotinib	P35968	O96017
Tinengotinib	P11362	P10275
Tinengotinib	P11802	P03372
Tinengotinib	P00533	P53985
Tinengotinib	P12931	P06401
Tinengotinib	O14965	P05556
Tinengotinib	P53985	P30530
Tinengotinib	Q05397	O14965
Tinengotinib	O75116	P05362
Tinengotinib	Q15303	P08183
Tinengotinib	P43490	P56704
Tinengotinib	P01042	P43490
Tinengotinib	Q9UHD2	Q15303
Tinengotinib	O00750	Q12866
Tinengotinib	Q00796	Q00535
Tinengotinib	Q92630	P04035
Tinengotinib	P42226	Q9UDY8
Tinengotinib	Q9UDY8	P19784
Tinengotinib	P19784	P15056
Tinengotinib	P05362	P42226
Tinengotinib	P08183
Tinengotinib	Q13882
Tinengotinib	P30530
Tinengotinib	Q06418
Tinengotinib	Q12866
Tinengotinib	O43353
Tinengotinib	O96017
Tinengotinib	P24530
Tinengotinib	P04035
Tinengotinib	P11940
Tinengotinib	P14618
Tinengotinib	P78536
Tinengotinib	Q00987
Tinengotinib	O60341
Tinengotinib	P10275
Tinengotinib	P06401
Tinengotinib	P28062
Tinengotinib	P56704
Tinengotinib	P01375
Tinengotinib	P28065
Tinengotinib	P24864
Tinengotinib	P24385
Tinengotinib	Q00535
Tinengotinib	O60674
Tinengotinib	Q96GD4
Tinengotinib	P22607
Tinengotinib	Q16555
Tinengotinib	P26641
Tinengotinib	P21802
Tinengotinib	O14757
Tinengotinib	P45983
Tinengotinib	P15056
Tinengotinib	O96020	P14618
Tinengotinib	P29597	P21802
Tinengotinib	P34995	Q05397
Tinengotinib	P35408	P24385
Tinengotinib	P20248	P35968
Tinengotinib	Q9HBH9	P01375
Tinengotinib	P35557	P12931
Tinengotinib	P28223	O14757
Tinengotinib	P30281	O60674
Tinengotinib	Q9Y5N1	O60341
Tinengotinib	Q15858	P10721
Tinengotinib	P49682	Q96GD4
Tinengotinib	P21554	P11362
Tinengotinib	P49137	P20248
Tinengotinib	P25100	P11802
Tinengotinib	P35348	Q13882
Tinengotinib	Q16769	P78536
Tinengotinib	P00746	P45983
Tinengotinib	P29475	Q02750
Tinengotinib	Q16602	P24941
Tinengotinib	Q8TBX8	P24530
Tinengotinib	P00734	P24864
Tinengotinib	Q13627	P28062
Tinengotinib	Q9HAZ1	O43353
Tinengotinib	P49759	P28065
Tinengotinib	P49760	Q00987
Tinengotinib	P49761	O00750
Tinengotinib	Q15078	O75116
Tinengotinib	Q12879	P22607
Tinengotinib	P42262	Q9UHD2
Tinengotinib	O76083	Q00796
Tinengotinib	Q16850	Q16555
Tinengotinib	Q14123	P11940
Tinengotinib	P33316	P26641
Tinengotinib	O00763	Q92630
Tinengotinib	Q13370	P36897
Tinengotinib	P41279	P09601
Tinengotinib	P49354	P07858
Tinengotinib	P55201	P01042
Tinengotinib	P16581	Q06418
Tinengotinib	P28845	Q04760
Tinengotinib	P22460
Tinengotinib	P22001
Tinengotinib	P07333
Tinengotinib	P24385
Tinengotinib	Q8WTV0
Tinengotinib	P25101
Tinengotinib	P21452
Tinengotinib	P43235
Tinengotinib	P25098
Tinengotinib	P56817
Tinengotinib	P27338
Tinengotinib	Q99572
Tinengotinib	P41180
Tinengotinib	P42574
Tinengotinib	P05556
Tinengotinib	P19320
Tinengotinib	Q9UKP6
Tinengotinib	O75762
Tinengotinib	P30279
Tinengotinib	Q05586
Tinengotinib	P49356
Tinengotinib	P13612
Tinengotinib	P17948
Tinengotinib	P21728
Tinengotinib	P14416
Tinengotinib	P29323
Tinengotinib	Q01658
Tinengotinib	P08709
Tinengotinib	P23141
Tinengotinib	P00533
Tinengotinib	Q04760
Tinengotinib	P03372
Tinengotinib	P49763
Tinengotinib	Q00987
Tinengotinib	O60674
Tinengotinib	P52732
Tinengotinib	P49638
Tinengotinib	P06239
Tinengotinib	P11473
Tinengotinib	P60568
Tinengotinib	P54760
Tinengotinib	P04818
Tinengotinib	Q02750
Tinengotinib	P36897
Tinengotinib	Q02763
Tinengotinib	P06401
Tinengotinib	P09601
Tinengotinib	P08842
Tinengotinib	P07858
Tinengotinib	P10721
