# Supplementary material for: Unravelling Tinengotinib’s Mechanistic Landscape in Triple-Negative Breast Cancer Via Network Pharmacology and in Silico Simulation Techniques
Source: Cell Biochem Biophys. 2025 Oct 16;84(1):873–89. doi: 10.1007/s12013-025-01907-y (PMC12967403; doi:10.1007/s12013-025-01907-y)
Supplement: Supplementary file 2 — Supplementary Material 2 [file 12013_2025_1907_MOESM2_ESM.xlsx]

## Sheet: Sheet1
Disease	Dis_Targ
TNBC	P38398
TNBC	P51587
TNBC	Q99728
TNBC	P00533
TNBC	P04637
TNBC	Q9NZQ7
TNBC	Q86YC2
TNBC	O96017
TNBC	P00338
TNBC	P10275
TNBC	P40763
TNBC	P49959
TNBC	P04626
TNBC	P11166
TNBC	P03372
TNBC	P01106
TNBC	Q01813
TNBC	Q16665
TNBC	P14618
TNBC	P35222
TNBC	P53985
TNBC	P46937
TNBC	P60484
TNBC	P06401
TNBC	P37275
TNBC	Q13315
TNBC	Q15118
TNBC	P12830
TNBC	P31749
TNBC	Q92731
TNBC	Q08050
TNBC	P15692
TNBC	P50591
TNBC	Q8IYD8
TNBC	P42336
TNBC	P01137
TNBC	P09874
TNBC	P15941
TNBC	Q06609
TNBC	P21802
TNBC	Q9Y617
TNBC	Q8N6U8
TNBC	Q92878
TNBC	P19367
TNBC	Q8NCR3
TNBC	P46013
TNBC	P05556
TNBC	Q15910
TNBC	O94925
TNBC	P23771
TNBC	O75771
TNBC	Q9P0J1
TNBC	O60934
TNBC	O43175
TNBC	Q15758
TNBC	P42345
TNBC	Q9UPY5
TNBC	P19838
TNBC	Q15116
TNBC	P61073
TNBC	O43623
TNBC	P08581
TNBC	P46531
TNBC	P30530
TNBC	O14746
TNBC	P10145
TNBC	P10415
TNBC	O15151
TNBC	P26358
TNBC	P16070
TNBC	Q96EB6
TNBC	P13647
TNBC	O00425
TNBC	A0A6I8PU40
TNBC	O14965
TNBC	P49841
TNBC	Q8NAG6
TNBC	P05231
TNBC	Q99527
TNBC	P08069
TNBC	Q9BW19
TNBC	P05412
TNBC	P67809
TNBC	Q9BX63
TNBC	Q05397
TNBC	P24385
TNBC	Q9Y243
TNBC	Q09472
TNBC	O43543
TNBC	P35968
TNBC	Q01094
TNBC	P13501
TNBC	O43502
TNBC	P06400
TNBC	P01116
TNBC	P01375
TNBC	Q13546
TNBC	P43246
TNBC	P07355
TNBC	P28482
TNBC	O95863
TNBC	Q86U44
TNBC	P38936
TNBC	P00352
TNBC	P48431
TNBC	P53350
TNBC	O60315
TNBC	P52701
TNBC	P27695
TNBC	Q86UE4
TNBC	P25490
TNBC	Q9BZS1
TNBC	P12931
TNBC	P28702
TNBC	O14757
TNBC	Q07820
TNBC	P06493
TNBC	O60674
TNBC	P14780
TNBC	P05121
TNBC	O15524
TNBC	Q16658
TNBC	Q9BV68
TNBC	P08670
TNBC	Q16790
TNBC	P25440
TNBC	O60341
TNBC	O43474
TNBC	Q9GZV5
TNBC	P07900
TNBC	P55265
TNBC	P18887
TNBC	Q12948
TNBC	Q9NPD8
TNBC	Q93034
TNBC	Q06587
TNBC	Q9BWT1
TNBC	P62269
TNBC	Q13535
TNBC	P42224
TNBC	P05106
TNBC	P51532
TNBC	P11021
TNBC	O15392
TNBC	Q03405
TNBC	P41970
TNBC	Q03135
TNBC	Q9NYA1
TNBC	P19338
TNBC	Q15717
TNBC	O95071
TNBC	P25063
TNBC	Q86WV6
TNBC	P10721
TNBC	Q96GD4
TNBC	P68400
TNBC	P05362
TNBC	P51955
TNBC	P78527
TNBC	Q93009
TNBC	Q14839
TNBC	O94992
TNBC	P54278
TNBC	P35869
TNBC	P11388
TNBC	P63000
TNBC	P02533
TNBC	Q13887
TNBC	P18146
TNBC	Q15672
TNBC	P17096
TNBC	P78330
TNBC	Q8N726
TNBC	P35354
TNBC	P16455
TNBC	O00418
TNBC	P08648
TNBC	Q8NFU7
TNBC	P12272
TNBC	Q8IYT3
TNBC	P19634
TNBC	P46527
TNBC	O60885
TNBC	P56693
TNBC	Q9Y297
TNBC	Q13255
TNBC	P04083
TNBC	Q9H3D4
TNBC	Q06124
TNBC	Q13490
TNBC	Q14680
TNBC	O00712
TNBC	P26447
TNBC	P16104
TNBC	P34932
TNBC	P84022
TNBC	Q14790
TNBC	P08183
TNBC	Q00534
TNBC	P78504
TNBC	P62136
TNBC	Q00597
TNBC	P11474
TNBC	Q9H165
TNBC	P32248
TNBC	P08133
TNBC	O00303
TNBC	P02538
TNBC	Q9H5V8
TNBC	Q6UX06
TNBC	Q9UBN7
TNBC	Q9UNQ0
TNBC	P09211
TNBC	P55211
TNBC	P13639
TNBC	Q99873
TNBC	Q13489
TNBC	O43524
TNBC	Q13148
TNBC	Q15109
TNBC	Q14164
TNBC	Q15233
TNBC	O94806
TNBC	Q01973
TNBC	O75084
TNBC	Q9Y490
TNBC	P0CG48
TNBC	Q14694
TNBC	P78543
TNBC	P25054
TNBC	P21589
TNBC	P61586
TNBC	P23443
TNBC	O14763
TNBC	P13500
TNBC	Q9UPY3
TNBC	Q9BY41
TNBC	Q07864
TNBC	Q14683
TNBC	Q93008
TNBC	O95832
TNBC	P08047
TNBC	P56704
TNBC	P29590
TNBC	P17676
TNBC	P05198
TNBC	Q9Y6M1
TNBC	P49411
TNBC	P09341
TNBC	O00762
TNBC	Q53EL6
TNBC	O00299
TNBC	P45974
TNBC	O00622
TNBC	P25815
TNBC	Q8IZL8
TNBC	Q9UPY6
TNBC	Q09666
TNBC	Q8N6M6
TNBC	Q9BXS6
TNBC	Q9UBF1
TNBC	P18074
TNBC	P61960
TNBC	Q8TCG1
TNBC	P11362
TNBC	Q92793
TNBC	Q96P20
TNBC	O75581
TNBC	Q9Y6Q9
TNBC	P20248
TNBC	P17706
TNBC	Q13309
TNBC	Q14956
TNBC	Q9BQ51
TNBC	P52823
TNBC	P26038
TNBC	Q99075
TNBC	P11802
TNBC	Q15831
TNBC	O60488
TNBC	P51681
TNBC	Q8N474
TNBC	P07992
TNBC	P07737
TNBC	P15151
TNBC	P48436
TNBC	P09382
TNBC	P68431
TNBC	Q08722
TNBC	Q15058
TNBC	P21860
TNBC	P98170
TNBC	Q13547
TNBC	P09486
TNBC	P16422
TNBC	P08758
TNBC	P0DMV8
TNBC	P51159
TNBC	Q04695
TNBC	Q9NR96
TNBC	P04233
TNBC	P52926
TNBC	P15407
TNBC	Q12888
TNBC	O43542
TNBC	P46063
TNBC	P62805
TNBC	Q9Y6K1
TNBC	P17252
TNBC	P09429
TNBC	P04150
TNBC	P51531
TNBC	P15559
TNBC	P46934
TNBC	Q99466
TNBC	O15527
TNBC	P20936
TNBC	P17844
TNBC	P15311
TNBC	Q969H0
TNBC	P17936
TNBC	P30086
TNBC	Q13882
TNBC	P29401
TNBC	Q86VB7
TNBC	P68104
TNBC	P55317
TNBC	Q9UGL1
TNBC	P17931
TNBC	Q9UHF7
TNBC	O95352
TNBC	Q08211
TNBC	O15540
TNBC	P18627
TNBC	Q9UJF2
TNBC	Q9BY44
TNBC	Q9P287
TNBC	Q9P0K7
TNBC	P04049
TNBC	P29317
TNBC	Q92769
TNBC	Q16620
TNBC	P09619
TNBC	P78536
TNBC	Q16539
TNBC	P41221
TNBC	P60953
TNBC	O43318
TNBC	P06748
TNBC	P11142
TNBC	P45983
TNBC	P00558
TNBC	Q13464
TNBC	P52565
TNBC	P08151
TNBC	P01584
TNBC	O14786
TNBC	Q01860
TNBC	Q14457
TNBC	P22223
TNBC	Q13616
TNBC	P33981
TNBC	P68036
TNBC	O14497
TNBC	P18433
TNBC	O15350
TNBC	Q12834
TNBC	Q96KS0
TNBC	P38919
TNBC	P50549
TNBC	P08727
TNBC	P07195
TNBC	P36873
TNBC	P61964
TNBC	Q13426
TNBC	Q00839
TNBC	Q16552
TNBC	Q14566
TNBC	Q09028
TNBC	Q6R327
TNBC	Q13761
TNBC	Q06945
TNBC	P17987
TNBC	P51668
TNBC	P45880
TNBC	P48509
TNBC	P05388
TNBC	O14867
TNBC	Q9BVP2
TNBC	Q14847
TNBC	Q13330
TNBC	P52272
TNBC	Q15121
TNBC	P09525
TNBC	Q9BTE1
TNBC	Q15370
TNBC	P47928
TNBC	Q9Y6X9
TNBC	Q9UPT9
TNBC	Q96RU2
TNBC	O95365
TNBC	O75821
TNBC	Q969W9
TNBC	P53999
TNBC	Q9BZR8
TNBC	Q53GS9
TNBC	Q5H943
TNBC	P07947
TNBC	Q9UIF7
TNBC	Q02750
TNBC	P16234
TNBC	Q07812
TNBC	P24941
TNBC	Q9UBC3
TNBC	P61812
TNBC	P24752
TNBC	P24530
TNBC	Q9UKV0
TNBC	P48357
TNBC	P27708
TNBC	P11309
TNBC	Q04759
TNBC	Q01196
TNBC	P33527
TNBC	P29466
TNBC	P24864
TNBC	Q13618
TNBC	P38646
TNBC	P05019
TNBC	P30153
TNBC	P16471
TNBC	P19793
TNBC	P05549
TNBC	O14980
TNBC	P30566
TNBC	P18848
TNBC	Q86X55
TNBC	P14635
TNBC	P50750
TNBC	Q9NR28
TNBC	P35579
TNBC	P08138
TNBC	O15294
TNBC	P28340
TNBC	O14744
TNBC	P50613
TNBC	Q92466
TNBC	P41212
TNBC	Q8TD30
TNBC	Q9Y4K0
TNBC	P49757
TNBC	Q86U86
TNBC	P24928
TNBC	Q9Y4K3
TNBC	O43184
TNBC	P50402
TNBC	P33992
TNBC	Q14980
TNBC	P52948
TNBC	Q15257
TNBC	P12956
TNBC	P42330
TNBC	Q9H6X2
TNBC	P35613
TNBC	O95835
TNBC	Q9Y2U5
TNBC	Q07869
TNBC	Q01650
TNBC	Q9UNE7
TNBC	O15178
TNBC	Q14258
TNBC	P49459
TNBC	P54578
TNBC	P13010
TNBC	P56545
TNBC	Q92499
TNBC	O95390
TNBC	Q02241
TNBC	P28074
TNBC	P23396
TNBC	P18827
TNBC	P23246
TNBC	Q13049
TNBC	Q01469
TNBC	Q16666
TNBC	Q8N653
TNBC	P16333
TNBC	Q9UPN9
TNBC	Q00536
TNBC	Q6NYC1
TNBC	Q15843
TNBC	Q8WWY3
TNBC	Q9BYM8
TNBC	Q9ULW0
TNBC	P62837
TNBC	Q8IX03
TNBC	Q92620
TNBC	P78347
TNBC	O95239
TNBC	Q9H492
TNBC	Q9UBB5
TNBC	P61289
TNBC	Q9NS91
TNBC	O00560
TNBC	Q7KZF4
TNBC	Q86TM6
TNBC	Q8TF42
TNBC	Q16763
TNBC	P21127
TNBC	P30085
TNBC	O75534
TNBC	Q07325
TNBC	Q15021
TNBC	Q9BPX3
TNBC	O15355
TNBC	P46379
TNBC	Q9H8M2
TNBC	Q99829
TNBC	Q96FW1
TNBC	P22061
TNBC	Q8N5C8
TNBC	Q969T9
TNBC	Q9Y4X5
TNBC	P17544
TNBC	Q96DH6
TNBC	P55209
TNBC	P13489
TNBC	P20290
TNBC	P05204
TNBC	Q12905
TNBC	Q12906
TNBC	P00403
TNBC	O75717
TNBC	Q96MU7
TNBC	P17010
TNBC	P40121
TNBC	Q96EP1
TNBC	Q9Y248
TNBC	Q14137
TNBC	Q9ULV4
TNBC	Q9C0C2
TNBC	Q66K89
TNBC	P0C2W1
TNBC	Q6XE24
TNBC	Q9Y4E5
TNBC	P85037
TNBC	Q9NVM9
TNBC	Q8NAV1
TNBC	Q7L1Q6
TNBC	Q96KK5
TNBC	O00479
TNBC	Q8NC51
TNBC	Q9BTT0
TNBC	Q9H910
TNBC	Q9H4I3
TNBC	P28062
TNBC	Q9NZF1
TNBC	P06213
TNBC	Q99814
TNBC	O00206
TNBC	P06730
TNBC	O95477
TNBC	P15328
TNBC	P21359
TNBC	Q05639
TNBC	P60842
TNBC	P43490
TNBC	O00300
TNBC	P09038
TNBC	P25103
TNBC	O00744
TNBC	O43353
TNBC	Q8TEK3
TNBC	P40261
TNBC	Q9P0U3
TNBC	P05120
TNBC	Q16881
TNBC	Q9Y466
TNBC	P25786
TNBC	O75367
TNBC	Q8NFT8
TNBC	Q9H3M7
TNBC	P0DJI8
TNBC	Q96T37
TNBC	A0A2R8Y7D0
TNBC	O14543
TNBC	P28065
TNBC	Q9UER7
TNBC	Q9P0L0
TNBC	Q6ISB3
TNBC	Q96I13
TNBC	P01133
TNBC	P07550
TNBC	Q14145
TNBC	Q13526
TNBC	P12273
TNBC	Q86VI4
TNBC	P37173
TNBC	Q16236
TNBC	P16144
TNBC	O43490
TNBC	P41182
TNBC	P09758
TNBC	Q8NCD3
TNBC	Q8WYH8
TNBC	Q9H4H8
TNBC	P50281
TNBC	P11413
TNBC	Q07817
TNBC	P30291
TNBC	P21796
TNBC	Q13421
TNBC	Q15022
TNBC	P00519
TNBC	Q9UM47
TNBC	P03956
TNBC	P40692
TNBC	Q06210
TNBC	Q00613
TNBC	Q13131
TNBC	Q969F8
TNBC	P63244
TNBC	Q9Y572
TNBC	Q05925
TNBC	P84103
TNBC	Q9NWV8
TNBC	Q6P2C8
TNBC	Q9UN86
TNBC	Q9NV06
TNBC	P57735
TNBC	O14672
TNBC	Q00987
TNBC	P07339
TNBC	Q00653
TNBC	P54132
TNBC	P19525
TNBC	P02794
TNBC	P27361
TNBC	P07237
TNBC	P24821
TNBC	Q9Y210
TNBC	P21580
TNBC	P01344
TNBC	P10828
TNBC	O43570
TNBC	P09651
TNBC	Q13753
TNBC	Q96ST3
TNBC	P28907
TNBC	Q6P1J9
TNBC	O60716
TNBC	Q08345
TNBC	P28562
TNBC	Q9BZK7
TNBC	P15923
TNBC	Q07021
TNBC	P27824
TNBC	O94813
TNBC	Q92597
TNBC	O00264
TNBC	O95817
TNBC	Q14103
TNBC	Q08431
TNBC	Q99623
TNBC	P62877
TNBC	P12429
TNBC	P49368
TNBC	Q9NVI1
TNBC	P39023
TNBC	P50895
TNBC	P78371
TNBC	Q13115
TNBC	Q15726
TNBC	Q92185
TNBC	P27658
TNBC	Q96JA1
TNBC	O60506
TNBC	Q9NRS4
TNBC	P51965
TNBC	O60271
TNBC	Q5JQC9
TNBC	P40227
TNBC	Q9NS87
TNBC	Q12947
TNBC	Q13296
TNBC	Q96QE3
TNBC	O76076
TNBC	Q13523
TNBC	Q7Z5Q1
TNBC	P04908
TNBC	Q5JXC2
TNBC	P01834
TNBC	P49910
TNBC	P20823
TNBC	Q96PV0
TNBC	Q92847
TNBC	Q14573
TNBC	O00750
TNBC	Q16611
TNBC	Q92608
TNBC	O94856
TNBC	Q8NBJ5
TNBC	Q15768
TNBC	Q15743
TNBC	Q92504
TNBC	O15533
TNBC	P14415
TNBC	Q10589
TNBC	Q969Y2
TNBC	Q9HBX8
TNBC	P55197
TNBC	O43189
TNBC	Q9BUR4
TNBC	O96024
TNBC	Q9P219
TNBC	Q9BX97
TNBC	Q68DK2
TNBC	O43508
TNBC	P01906
TNBC	Q8NC56
TNBC	Q8J025
TNBC	Q8IWX8
TNBC	O15211
TNBC	Q02543
TNBC	Q15027
TNBC	Q12951
TNBC	Q9P225
TNBC	P06340
TNBC	P10588
TNBC	Q8N1B4
TNBC	O60888
TNBC	Q96N87
TNBC	O15212
TNBC	Q7Z4H8
TNBC	Q15061
TNBC	Q96KC8
TNBC	P13765
TNBC	Q9BQ48
TNBC	Q9HCE9
TNBC	Q7Z6B0
TNBC	Q9H0B3
TNBC	O75325
TNBC	Q9H607
TNBC	O15213
TNBC	O15209
TNBC	Q9BVS5
TNBC	Q9H6X5
TNBC	Q96EY5
TNBC	Q1XH10
TNBC	Q15303
TNBC	P48735
TNBC	P35916
TNBC	P37840
TNBC	P27797
TNBC	P04406
TNBC	P00367
TNBC	Q12866
TNBC	P01111
TNBC	Q04206
TNBC	O15455
TNBC	P60709
TNBC	P23560
TNBC	O60566
TNBC	P01730
TNBC	P16220
TNBC	O15379
TNBC	P08238
TNBC	Q06830
TNBC	P18031
TNBC	O00141
TNBC	P12814
TNBC	P04075
TNBC	O15360
TNBC	Q04912
TNBC	P51149
TNBC	Q71U36
TNBC	P62258
TNBC	O15123
TNBC	P01732
TNBC	P06733
TNBC	P10809
TNBC	P98160
TNBC	P01308
TNBC	Q12791
TNBC	O15530
TNBC	P16435
TNBC	O43707
TNBC	P15336
TNBC	Q13951
TNBC	P20908
TNBC	Q16828
TNBC	O14640
TNBC	P34903
TNBC	P22626
TNBC	P14625
TNBC	O15550
TNBC	P05787
TNBC	P49736
TNBC	P33991
TNBC	P41743
TNBC	Q13950
TNBC	P50454
TNBC	P13693
TNBC	P63279
TNBC	P63104
TNBC	P47895
TNBC	P08243
TNBC	P31939
TNBC	P29279
TNBC	P08572
TNBC	P02511
TNBC	P17812
TNBC	P48061
TNBC	P08908
TNBC	Q14693
TNBC	O14733
TNBC	P32119
TNBC	Q01201
TNBC	P08865
TNBC	P01135
TNBC	P10599
TNBC	P17861
TNBC	P27348
TNBC	Q02487
TNBC	Q96KQ7
TNBC	P54727
TNBC	O75116
TNBC	Q15582
TNBC	P46108
TNBC	Q14247
TNBC	P02778
TNBC	Q02790
TNBC	P34947
TNBC	P34931
TNBC	O75376
TNBC	O14745
TNBC	Q9BZL6
TNBC	Q99496
TNBC	P31947
TNBC	Q8N6T7
TNBC	O43791
TNBC	P16949
TNBC	P01033
TNBC	O94782
TNBC	Q16570
TNBC	Q9BY76
TNBC	P48643
TNBC	Q13574
TNBC	O75530
TNBC	O15197
TNBC	Q92913
TNBC	Q9H3N8
TNBC	P08729
TNBC	O75473
TNBC	Q14114
TNBC	Q9GZU1
TNBC	Q9Y618
TNBC	Q15063
TNBC	P25789
TNBC	P51665
TNBC	Q13308
TNBC	Q13127
TNBC	P62979
TNBC	P60903
TNBC	P01011
TNBC	P05141
TNBC	P19474
TNBC	P15374
TNBC	P15514
TNBC	Q15059
TNBC	Q5ZPR3
TNBC	Q99828
TNBC	Q15369
TNBC	O00165
TNBC	Q8IYW5
TNBC	O76070
TNBC	Q92804
TNBC	O75604
TNBC	Q9NPI1
TNBC	Q13283
TNBC	P16403
TNBC	P13796
TNBC	Q96S42
TNBC	Q96IZ0
TNBC	Q5T2R2
TNBC	P62820
TNBC	O76064
TNBC	P06703
TNBC	P55735
TNBC	O15047
TNBC	P26639
TNBC	Q92973
TNBC	P63146
TNBC	Q9H1J7
TNBC	Q99832
TNBC	P34810
TNBC	P41208
TNBC	P0C0S5
TNBC	Q9Y2K7
TNBC	Q9Y337
TNBC	Q8N1F7
TNBC	P20264
TNBC	Q96KG9
TNBC	Q9UQ13
TNBC	Q9H4L7
TNBC	P52907
TNBC	P50991
TNBC	P20042
TNBC	P51858
TNBC	P31942
TNBC	P50221
TNBC	P08651
TNBC	O75475
TNBC	Q16576
TNBC	O94762
TNBC	P51784
TNBC	P50990
TNBC	P43320
TNBC	Q96AE4
TNBC	P32969
TNBC	P49450
TNBC	Q99653
TNBC	P50395
TNBC	P31025
TNBC	P55083
TNBC	O75150
TNBC	Q8IY92
TNBC	Q13625
TNBC	Q86T24
TNBC	Q2NKX8
TNBC	Q9HCE5
TNBC	P78395
TNBC	O75044
TNBC	Q5T1C6
TNBC	Q9BQA1
TNBC	Q96JY6
TNBC	Q96J88
TNBC	Q9UKT4
TNBC	Q8NA03
TNBC	P50876
TNBC	Q9GZM7
TNBC	Q8IX12
TNBC	O75131
TNBC	Q9NZC3
TNBC	Q9UKM9
TNBC	Q13595
TNBC	Q5VVQ6
TNBC	P82979
TNBC	Q96C90
TNBC	Q5BKZ1
TNBC	Q5JY77
TNBC	Q96L33
TNBC	Q6R6M4
TNBC	Q32P51
TNBC	P02814
TNBC	P22607
TNBC	P31751
TNBC	P07949
TNBC	Q00535
TNBC	Q16288
TNBC	O00329
TNBC	P09936
TNBC	P04792
TNBC	Q15746
TNBC	P21964
TNBC	Q16832
TNBC	Q12778
TNBC	P15260
TNBC	P01138
TNBC	Q13153
TNBC	P00749
TNBC	P02786
TNBC	P55263
TNBC	O95831
TNBC	P05067
TNBC	P07384
TNBC	P23786
TNBC	P84996
TNBC	P08887
TNBC	P40189
TNBC	Q92830
TNBC	Q92993
TNBC	P08254
TNBC	P12004
TNBC	P29350
TNBC	Q15465
TNBC	P00966
TNBC	P49336
TNBC	P09467
TNBC	Q13451
TNBC	P21333
TNBC	P28472
TNBC	O15399
TNBC	P23229
TNBC	P11215
TNBC	Q5S007
TNBC	P46734
TNBC	P42338
TNBC	Q13501
TNBC	Q9UHD2
TNBC	P11387
TNBC	P55072
TNBC	P35670
TNBC	P48729
TNBC	P67870
TNBC	Q13363
TNBC	P11511
TNBC	Q16678
TNBC	O00429
TNBC	P05305
TNBC	P19447
TNBC	P49327
TNBC	P62942
TNBC	P04066
TNBC	P04035
TNBC	P12268
TNBC	P14923
TNBC	O15554
TNBC	Q03164
TNBC	Q16719
TNBC	Q13164
TNBC	P14174
TNBC	P24468
TNBC	Q02297
TNBC	P11926
TNBC	Q16512
TNBC	Q05513
TNBC	O00767
TNBC	P11169
TNBC	Q13043
TNBC	Q9NYJ8
TNBC	P21675
TNBC	P22314
TNBC	Q05086
TNBC	P19544
TNBC	Q96CW1
TNBC	O14727
TNBC	O15169
TNBC	P17655
TNBC	P30305
TNBC	P49711
TNBC	Q9NQC7
TNBC	O60610
TNBC	O60832
TNBC	Q04637
TNBC	Q13158
TNBC	Q9BXW9
TNBC	P56159
TNBC	P06744
TNBC	P22301
TNBC	P29218
TNBC	P20701
TNBC	P32004
TNBC	P28300
TNBC	Q9UDY8
TNBC	Q03112
TNBC	P20393
TNBC	Q99497
TNBC	Q02548
TNBC	P52209
TNBC	Q99697
TNBC	P27694
TNBC	Q92736
TNBC	Q9BYW2
TNBC	P13866
TNBC	Q9UQE7
TNBC	Q00796
TNBC	P15884
TNBC	Q03167
TNBC	O60602
TNBC	O14836
TNBC	P60174
TNBC	P06753
TNBC	P68366
TNBC	P49767
TNBC	Q99986
TNBC	P04628
TNBC	Q9NR19
TNBC	P00568
TNBC	P15121
TNBC	P25705
TNBC	P38606
TNBC	P46100
TNBC	O43684
TNBC	P0DP23
TNBC	P51946
TNBC	O75419
TNBC	Q9NYV4
TNBC	P42772
TNBC	P36222
TNBC	Q96SW2
TNBC	P25774
TNBC	O15075
TNBC	Q9H9B1
TNBC	Q12884
TNBC	P39748
TNBC	P29033
TNBC	P51610
TNBC	P49773
TNBC	P61978
TNBC	P14902
TNBC	P16871
TNBC	P20702
TNBC	P41229
TNBC	P36776
TNBC	Q9Y6D9
TNBC	O95819
TNBC	P31153
TNBC	P25205
TNBC	P33993
TNBC	P55055
TNBC	Q13133
TNBC	P08235
TNBC	Q13177
TNBC	P49585
TNBC	O00764
TNBC	P35232
TNBC	Q96T60
TNBC	P09884
TNBC	P62140
TNBC	P63151
TNBC	P30041
TNBC	P60900
TNBC	P28070
TNBC	P43115
TNBC	P06737
TNBC	P20339
TNBC	P35251
TNBC	P21453
TNBC	P21673
TNBC	P34897
TNBC	Q8IUQ4
TNBC	Q9UJS0
TNBC	Q12824
TNBC	P63165
TNBC	P37837
TNBC	Q9UL17
TNBC	P07204
TNBC	P07996
TNBC	Q13507
TNBC	P61088
TNBC	P11172
TNBC	P22695
TNBC	P15498
TNBC	P52895
TNBC	P02656
TNBC	P84077
TNBC	P18846
TNBC	O43521
TNBC	P55957
TNBC	P19784
TNBC	P33261
TNBC	Q16555
TNBC	Q14240
TNBC	Q9NRZ9
TNBC	P34969
TNBC	Q9Y219
TNBC	Q7LBC6
TNBC	O15229
TNBC	P80188
TNBC	P49916
TNBC	P02788
TNBC	O96028
TNBC	O75925
TNBC	O14802
TNBC	Q9H0K1
TNBC	Q00325
TNBC	Q9NZC9
TNBC	Q969G3
TNBC	Q8N3U4
TNBC	Q9H2K2
TNBC	Q02880
TNBC	Q9Y4E8
TNBC	P23025
TNBC	P49407
TNBC	Q92934
TNBC	P54687
TNBC	P22004
TNBC	O14646
TNBC	O14647
TNBC	Q16531
TNBC	P39656
TNBC	O00273
TNBC	Q96QB1
TNBC	P25685
TNBC	Q9NRR4
TNBC	Q92800
TNBC	P55085
TNBC	O15287
TNBC	Q9NSD9
TNBC	P31371
TNBC	P35637
TNBC	Q04446
TNBC	P07203
TNBC	Q14469
TNBC	Q9Y251
TNBC	Q14116
TNBC	P61371
TNBC	Q15046
TNBC	Q92794
TNBC	O95251
TNBC	Q9H7Z6
TNBC	Q9Y5X9
TNBC	Q93074
TNBC	Q13564
TNBC	O43776
TNBC	Q15738
TNBC	O75694
TNBC	P41231
TNBC	Q86U42
TNBC	Q16654
TNBC	P18669
TNBC	Q9UPP1
TNBC	Q96AD5
TNBC	O95602
TNBC	Q08752
TNBC	P30044
TNBC	P25788
TNBC	O14818
TNBC	P20618
TNBC	O60216
TNBC	P49792
TNBC	P61224
TNBC	O95398
TNBC	P35250
TNBC	P62753
TNBC	Q8N122
TNBC	Q9Y230
TNBC	Q99500
TNBC	Q9UPW6
TNBC	Q01105
TNBC	O75533
TNBC	Q92922
TNBC	P52788
TNBC	O95630
TNBC	Q9UDY2
TNBC	Q8IU80
TNBC	O15164
TNBC	Q13263
TNBC	Q96QT4
TNBC	Q9Y4A5
TNBC	P68371
TNBC	P17480
TNBC	P09544
TNBC	P49588
TNBC	P45844
TNBC	P24666
TNBC	Q9H2P0
TNBC	O00170
TNBC	Q04828
TNBC	P39687
TNBC	Q9Y487
TNBC	P53004
TNBC	P46736
TNBC	P16152
TNBC	O95067
TNBC	Q16543
TNBC	Q12873
TNBC	Q9HCK8
TNBC	P09543
TNBC	P53621
TNBC	P35606
TNBC	P31146
TNBC	Q13617
TNBC	Q13619
TNBC	Q13620
TNBC	Q9UJV9
TNBC	O60231
TNBC	Q9NSV4
TNBC	O60762
TNBC	Q14232
TNBC	Q14152
TNBC	P63241
TNBC	P10768
TNBC	P62508
TNBC	P15090
TNBC	P53539
TNBC	O15409
TNBC	Q9BYC5
TNBC	Q14393
TNBC	Q99988
TNBC	P49915
TNBC	P84243
TNBC	Q12891
TNBC	P46940
TNBC	Q13797
TNBC	Q8NHM5
TNBC	Q9Y5K2
TNBC	P08779
TNBC	O95202
TNBC	Q03252
TNBC	P09960
TNBC	Q13257
TNBC	Q15691
TNBC	O95243
TNBC	P40925
TNBC	Q15648
TNBC	P08493
TNBC	P09238
TNBC	P24347
TNBC	P20585
TNBC	Q08J23
TNBC	Q96CV9
TNBC	P11940
TNBC	O95453
TNBC	Q8WUM4
TNBC	Q16875
TNBC	Q8WXW3
TNBC	Q92569
TNBC	Q15149
TNBC	O15160
TNBC	Q9NW08
TNBC	Q15165
TNBC	P60510
TNBC	Q99436
TNBC	O00487
TNBC	P11216
TNBC	P54725
TNBC	P62826
TNBC	Q9NS23
TNBC	P18754
TNBC	O43148
TNBC	P15927
TNBC	P36952
TNBC	Q15047
TNBC	P08195
TNBC	Q8TAQ2
TNBC	Q9HCE7
TNBC	Q9NRG4
TNBC	P17947
TNBC	Q01130
TNBC	Q04724
TNBC	Q9BUF5
TNBC	Q9UBT2
TNBC	P25874
TNBC	Q92890
TNBC	O96014
TNBC	P54577
TNBC	Q9UBB4
TNBC	O75531
TNBC	Q12830
TNBC	O14618
TNBC	Q14004
TNBC	P49454
TNBC	Q92785
TNBC	P23588
TNBC	O60427
TNBC	O14908
TNBC	Q01581
TNBC	Q9H3R0
TNBC	O00505
TNBC	P43243
TNBC	Q14676
TNBC	Q9ULK4
TNBC	Q9H9Q4
TNBC	Q6KC79
TNBC	Q9H1D9
TNBC	O75688
TNBC	P49642
TNBC	P25787
TNBC	P28066
TNBC	P28072
TNBC	P62263
TNBC	Q9Y3A5
TNBC	Q99717
TNBC	P05455
TNBC	P61077
TNBC	P61086
TNBC	P09110
TNBC	Q9NZK5
TNBC	P78325
TNBC	Q16186
TNBC	O43865
TNBC	O95433
TNBC	P20073
TNBC	Q9UBL3
TNBC	Q9BYV9
TNBC	Q9UIG0
TNBC	Q6NZI2
TNBC	Q13185
TNBC	O75909
TNBC	P30260
TNBC	P55283
TNBC	Q53EZ4
TNBC	Q96KP4
TNBC	Q03692
TNBC	Q8NHY2
TNBC	Q92905
TNBC	Q9UKF6
TNBC	Q9Y4D1
TNBC	P35659
TNBC	P31689
TNBC	Q6XUX3
TNBC	Q9UH73
TNBC	Q9BQ52
TNBC	Q13868
TNBC	O95864
TNBC	P12319
TNBC	Q8WXI9
TNBC	Q9NWT6
TNBC	P26583
TNBC	O15347
TNBC	O43390
TNBC	Q92598
TNBC	Q9GZX6
TNBC	Q07666
TNBC	Q92945
TNBC	P42704
TNBC	Q9NPC1
TNBC	Q9GZQ8
TNBC	P43121
TNBC	O94776
TNBC	P10244
TNBC	Q9NR45
TNBC	O14777
TNBC	Q8WUM0
TNBC	P49790
TNBC	P51003
TNBC	Q16877
TNBC	Q9NP80
TNBC	Q15054
TNBC	P30876
TNBC	P19387
TNBC	O43395
TNBC	Q6P2Q9
TNBC	P54821
TNBC	P49721
TNBC	O43242
TNBC	Q9UHX1
TNBC	P61026
TNBC	Q9Y5S9
TNBC	Q9UKL0
TNBC	P35249
TNBC	P08134
TNBC	Q96EP0
TNBC	P62244
TNBC	P31949
TNBC	Q9UBE0
TNBC	P52569
TNBC	O60264
TNBC	Q9NTJ3
TNBC	Q13573
TNBC	P61011
TNBC	Q8IWU6
TNBC	P61956
TNBC	O00268
TNBC	Q13428
TNBC	P12270
TNBC	P62995
TNBC	O94972
TNBC	Q96Q11
TNBC	Q9BQE3
TNBC	Q92900
TNBC	Q16831
TNBC	O96019
TNBC	P30520
TNBC	Q9NT62
TNBC	O00244
TNBC	O00512
TNBC	P46663
TNBC	Q13323
TNBC	P45973
TNBC	P24863
TNBC	Q13042
TNBC	P49716
TNBC	Q9UQC9
TNBC	Q96BA8
TNBC	P55060
TNBC	Q15828
TNBC	Q92841
TNBC	Q9Y2L1
TNBC	O75190
TNBC	Q96F86
TNBC	P24534
TNBC	P29692
TNBC	Q15056
TNBC	Q9H9T3
TNBC	Q92765
TNBC	P29084
TNBC	Q14526
TNBC	Q14527
TNBC	P52597
TNBC	P13164
TNBC	Q9NZI8
TNBC	Q16891
TNBC	O95373
TNBC	P17275
TNBC	Q9Y496
TNBC	Q9NQR1
TNBC	Q86UP2
TNBC	Q4G0J3
TNBC	P27816
TNBC	P25713
TNBC	Q9BTC8
TNBC	Q14764
TNBC	P20591
TNBC	Q15003
TNBC	P23511
TNBC	Q9BZ95
TNBC	Q9UKX7
TNBC	Q9NTK5
TNBC	O95747
TNBC	Q9UQ80
TNBC	O43252
TNBC	P13667
TNBC	O60346
TNBC	Q99640
TNBC	P49005
TNBC	P19388
TNBC	P62875
TNBC	Q15181
TNBC	Q13427
TNBC	O43172
TNBC	Q9UNM6
TNBC	Q8IUD6
TNBC	P36578
TNBC	P62424
TNBC	P62277
TNBC	P62249
TNBC	P46781
TNBC	Q15424
TNBC	Q15393
TNBC	Q99962
TNBC	P12236
TNBC	Q96GM5
TNBC	Q92925
TNBC	Q8IY18
TNBC	A6NHR9
TNBC	Q8TAD8
TNBC	P09012
TNBC	P18583
TNBC	P35716
TNBC	O43609
TNBC	P30626
TNBC	Q13242
TNBC	O14776
TNBC	Q92754
TNBC	P62079
TNBC	Q969T4
TNBC	Q9Y5K5
TNBC	Q96T88
TNBC	Q96RL1
TNBC	Q92995
TNBC	Q15836
TNBC	P52735
TNBC	Q9H7D7
TNBC	Q9HAV4
TNBC	Q9H0D6
TNBC	Q15326
TNBC	P61221
TNBC	Q9BRQ8
TNBC	Q9H1A4
TNBC	P61966
TNBC	O95376
TNBC	Q9NRL2
TNBC	O00257
TNBC	O60563
TNBC	Q99459
TNBC	Q13112
TNBC	Q86WJ1
TNBC	Q10570
TNBC	P51398
TNBC	Q9BUQ8
TNBC	O75911
TNBC	O43143
TNBC	P26641
TNBC	O60841
TNBC	P62495
TNBC	Q14320
TNBC	Q9Y285
TNBC	P32455
TNBC	P52951
TNBC	P55107
TNBC	Q14691
TNBC	Q00403
TNBC	O00178
TNBC	O14929
TNBC	P05114
TNBC	Q9NSC5
TNBC	O15397
TNBC	Q9UMN6
TNBC	Q8WWY8
TNBC	Q86X29
TNBC	Q9UNF1
TNBC	O95983
TNBC	Q9NVC6
TNBC	Q71SY5
TNBC	O43347
TNBC	Q99102
TNBC	P12524
TNBC	Q92621
TNBC	Q9UBU9
TNBC	Q9NP56
TNBC	Q8IWS0
TNBC	O15514
TNBC	Q96LA8
TNBC	O94906
TNBC	P49720
TNBC	Q9BWF3
TNBC	P40937
TNBC	Q9H4A4
TNBC	P35244
TNBC	P62750
TNBC	P18124
TNBC	P05386
TNBC	Q13435
TNBC	Q96FS4
TNBC	O75716
TNBC	Q9UH99
TNBC	O00267
TNBC	Q6P1X5
TNBC	P49848
TNBC	Q8IWB6
TNBC	Q8NI27
TNBC	P50616
TNBC	Q9BWF2
TNBC	P14373
TNBC	Q14134
TNBC	Q5T4S7
TNBC	Q9UMW8
TNBC	Q86UV5
TNBC	Q9Y6W5
TNBC	O75083
TNBC	P16989
TNBC	Q9ULU4
TNBC	Q02952
TNBC	Q86V81
TNBC	Q9UIF8
TNBC	Q9NYF8
TNBC	Q86VP6
TNBC	P80075
TNBC	P48745
TNBC	Q02930
TNBC	Q6PD62
TNBC	Q5VWQ8
TNBC	Q9UDY4
TNBC	Q99615
TNBC	O75461
TNBC	Q7Z2Z2
TNBC	P78344
TNBC	Q6UN15
TNBC	O76003
TNBC	Q13123
TNBC	Q6ZMJ4
TNBC	Q9NQS7
TNBC	Q9H1B7
TNBC	Q9UIH9
TNBC	Q8N423
TNBC	Q9UHV7
TNBC	Q71F56
TNBC	Q96RN5
TNBC	Q8WXI7
TNBC	Q96RE7
TNBC	Q09161
TNBC	Q9H2A3
TNBC	P51513
TNBC	Q8TAT6
TNBC	Q9NRF9
TNBC	P05423
TNBC	O60828
TNBC	P49643
TNBC	Q96EY7
TNBC	Q96PZ0
TNBC	Q9NP72
TNBC	Q96PK6
TNBC	P40938
TNBC	Q8WYP3
TNBC	Q5VTR2
TNBC	Q02878
TNBC	P15880
TNBC	Q9NQ36
TNBC	O95347
TNBC	O95399
TNBC	Q9H0M0
TNBC	Q6PJT7
TNBC	Q9UJX3
TNBC	Q6UB99
TNBC	O96018
TNBC	Q53QZ3
TNBC	Q9ULH1
TNBC	Q6PJG6
TNBC	Q96GN5
TNBC	P07199
TNBC	Q96JM3
TNBC	Q3L8U1
TNBC	Q9Y3E7
TNBC	P61201
TNBC	Q14019
TNBC	Q69YN2
TNBC	Q9H2A7
TNBC	Q8WWM9
TNBC	Q9NVP1
TNBC	Q9NPF5
TNBC	O60884
TNBC	P60981
TNBC	P55884
TNBC	Q7L2H7
TNBC	Q9NQ30
TNBC	Q86YP4
TNBC	P01286
TNBC	Q9BZE4
TNBC	P16401
TNBC	Q16534
TNBC	P40305
TNBC	P24001
TNBC	Q9ULG1
TNBC	P02750
TNBC	P31152
TNBC	Q9H9S0
TNBC	Q9H0A0
TNBC	P52298
TNBC	Q9H3P2
TNBC	Q14978
TNBC	Q96MG7
TNBC	Q9H0G5
TNBC	P61970
TNBC	Q96G74
TNBC	Q9NVE7
TNBC	O00541
TNBC	P35080
TNBC	Q14181
TNBC	Q9BY77
TNBC	P53803
TNBC	Q9BUI4
TNBC	Q96QC0
TNBC	O43663
TNBC	Q969U7
TNBC	Q53H96
TNBC	Q9H0U4
TNBC	Q15291
TNBC	Q7Z6E9
TNBC	Q96I25
TNBC	O76081
TNBC	Q5UIP0
TNBC	Q63HN8
TNBC	Q68DV7
TNBC	P50914
TNBC	P61247
TNBC	O75446
TNBC	O94885
TNBC	Q9H4L4
TNBC	Q15637
TNBC	O75940
TNBC	P57073
TNBC	Q8IYB3
TNBC	Q9BXP5
TNBC	Q08945
TNBC	P55854
TNBC	Q9Y5B9
TNBC	Q16594
TNBC	Q9UGU0
TNBC	Q15642
TNBC	Q2NL82
TNBC	Q9NNX1
TNBC	O43396
TNBC	Q9NPG3
TNBC	Q9H3U1
TNBC	Q8NI36
TNBC	Q92688
TNBC	O60306
TNBC	Q9Y2A9
TNBC	Q9NXR7
TNBC	O75934
TNBC	Q9HB71
TNBC	Q8N163
TNBC	Q6YHK3
TNBC	Q9NXV6
TNBC	Q03188
TNBC	Q07065
TNBC	P14406
TNBC	P54108
TNBC	P61962
TNBC	Q9NR30
TNBC	Q9H0S4
TNBC	Q9BTC0
TNBC	Q96C19
TNBC	Q13347
TNBC	Q9BSJ8
TNBC	Q01780
TNBC	O00591
TNBC	Q8NEA6
TNBC	P09630
TNBC	O00410
TNBC	Q8NB78
TNBC	Q9Y4W2
TNBC	Q8WVC0
TNBC	Q9NX58
TNBC	Q9NU22
TNBC	O60244
TNBC	Q9NPJ6
TNBC	P51948
TNBC	Q99549
TNBC	P42285
TNBC	O43312
TNBC	Q9UKN7
TNBC	P61599
TNBC	Q99733
TNBC	Q8IXH7
TNBC	O15226
TNBC	Q9Y314
TNBC	Q9ULC6
TNBC	Q8N7H5
TNBC	Q29RF7
TNBC	Q9NTI5
TNBC	Q9UL42
TNBC	O43447
TNBC	Q12972
TNBC	Q9UL46
TNBC	O95456
TNBC	O14827
TNBC	Q5T8P6
TNBC	Q06141
TNBC	P62701
TNBC	P62241
TNBC	Q9P2E9
TNBC	Q9Y3I0
TNBC	O43290
TNBC	Q6UVJ0
TNBC	Q15428
TNBC	Q9H9B4
TNBC	Q8NHU3
TNBC	Q2TAY7
TNBC	Q15208
TNBC	Q8NEM7
TNBC	Q9UMS6
TNBC	Q96C24
TNBC	P23193
TNBC	Q9NZI6
TNBC	Q96FV9
TNBC	Q96F44
TNBC	A0AVT1
TNBC	P61081
TNBC	Q9C0C9
TNBC	Q9UK80
TNBC	Q70CQ2
TNBC	P62068
TNBC	Q7Z5K2
TNBC	Q9HCS7
TNBC	Q5D1E8
TNBC	Q96KR1
TNBC	Q9H0E9
TNBC	Q9HCU9
TNBC	Q13111
TNBC	Q05048
TNBC	Q9H0L4
TNBC	Q12996
TNBC	Q8WYA6
TNBC	O95715
TNBC	Q9C005
TNBC	O43854
TNBC	Q9NZN4
TNBC	Q9Y262
TNBC	Q14241
TNBC	Q13461
TNBC	Q8TEQ6
TNBC	Q9H0C8
TNBC	Q8N201
TNBC	Q7Z5L9
TNBC	Q5TKA1
TNBC	Q9ULX9
TNBC	Q8IWI9
TNBC	Q9Y2X3
TNBC	Q01804
TNBC	Q92576
TNBC	Q96Q06
TNBC	Q2TAL8
TNBC	P49796
TNBC	O00422
TNBC	A3KN83
TNBC	Q9BYJ9
TNBC	Q8IUA7
TNBC	Q9UKV3
TNBC	Q96HN2
TNBC	Q6P6C2
TNBC	Q9BZZ5
TNBC	Q8N392
TNBC	Q8WXI3
TNBC	Q9UII2
TNBC	Q9NWT8
TNBC	O60583
TNBC	Q9UJX2
TNBC	Q8IVW4
TNBC	Q9UHN6
TNBC	Q71F23
TNBC	Q9UEE9
TNBC	Q8WVB6
TNBC	Q6FI81
TNBC	Q8NFW8
TNBC	Q92600
TNBC	Q9BZJ0
TNBC	P33240
TNBC	Q9NXW2
TNBC	Q9UBS3
TNBC	Q9UKW6
TNBC	Q92917
TNBC	P29083
TNBC	P13984
TNBC	Q12789
TNBC	P31273
TNBC	P13378
TNBC	P28356
TNBC	Q9P2N6
TNBC	O60675
TNBC	Q9Y6X3
TNBC	Q9ULC4
TNBC	Q9H204
TNBC	Q9H239
TNBC	Q96T76
TNBC	Q96DY7
TNBC	Q9NQR4
TNBC	Q96DC9
TNBC	Q9H814
TNBC	Q8IXK0
TNBC	Q9NRX4
TNBC	Q9NR33
TNBC	Q9GZS1
TNBC	Q8NEY8
TNBC	Q8WUA2
TNBC	O75400
TNBC	Q06323
TNBC	Q8WXF1
TNBC	Q14914
TNBC	Q15269
TNBC	Q9BRQ0
TNBC	Q9NTZ6
TNBC	P49756
TNBC	Q9UKA8
TNBC	Q9NQG5
TNBC	Q96T23
TNBC	Q92541
TNBC	Q9HCY8
TNBC	Q14151
TNBC	Q9H0E3
TNBC	Q6ZMJ2
TNBC	Q8WUX1
TNBC	Q96SB8
TNBC	Q96R06
TNBC	P37108
TNBC	Q9NP77
TNBC	Q96SI9
TNBC	Q9H7L9
TNBC	Q16514
TNBC	Q12788
TNBC	Q8WW24
TNBC	Q13769
TNBC	Q9NXG2
TNBC	P62987
TNBC	Q96B02
TNBC	O94874
TNBC	Q9H9J4
TNBC	P61758
TNBC	Q9Y2W2
TNBC	Q96S55
TNBC	Q9UIA9
TNBC	Q92610
TNBC	Q8N1G0
TNBC	Q8WXS3
TNBC	Q86UU0
TNBC	Q8NFC6
TNBC	Q7L014
TNBC	Q9NVM6
TNBC	O75937
TNBC	Q8TDB6
TNBC	O60869
TNBC	O14681
TNBC	Q96L91
TNBC	Q00688
TNBC	Q01167
TNBC	P35269
TNBC	Q9Y5Q9
TNBC	Q9UKN8
TNBC	Q9Y5Q8
TNBC	Q7Z4V5
TNBC	Q9NP66
TNBC	Q86X24
TNBC	Q5SSJ5
TNBC	Q7L273
TNBC	Q9H944
TNBC	Q13503
TNBC	Q15528
TNBC	Q96HR3
TNBC	O75586
TNBC	P55081
TNBC	Q92552
TNBC	Q9BQG0
TNBC	Q9H1E3
TNBC	Q9UKK9
TNBC	O15381
TNBC	Q9UBD5
TNBC	Q7RTV0
TNBC	Q9H307
TNBC	Q9HCU8
TNBC	P62487
TNBC	Q9Y508
TNBC	Q9Y224
TNBC	Q99442
TNBC	Q99611
TNBC	Q96DI7
TNBC	Q8IX01
[truncated: 930 more rows]
